# Supplementary material for: Beyond kin killing: Dickeya-derived phage-tail-like bacteriocin P2D1 targets phylogenetically distant Pseudomonas spp
Source: ISME Commun. 2026 Jan 19;6(1):ycag012. doi: 10.1093/ismeco/ycag012 (PMC12904277; doi:10.1093/ismeco/ycag012)
Supplement: SupplementaryScript1_ycag012 [file supplementaryscript1_ycag012.txt]

import pandas as pd
from sklearn.cluster import AgglomerativeClustering
import matplotlib.pyplot as plt
import numpy as np
from scipy.cluster import hierarchy

file_path = r"file.xlsx"
data = pd.read_excel(file_path, engine='openpyxl')

data.set_index(data.columns[0], inplace=True)

dist_matrix = np.zeros((len(data), len(data)))
for i in range(len(data)):
    for j in range(len(data)):
        dist_matrix[i, j] = np.sum(data.iloc[i, :] != data.iloc[j, :])

model = AgglomerativeClustering(n_clusters=None, distance_threshold=0, linkage='complete')
clusters = model.fit_predict(dist_matrix)

plt.figure(figsize=(10, 6))
plt.title('Title')
plt.xlabel('Samples')
plt.ylabel('Distance')
dendrogram = hierarchy.dendrogram(hierarchy.complete(dist_matrix), labels=data.index)
plt.show()
